# Supplementary material for: An alert tool to promote lung protective ventilation for possible acute respiratory distress syndrome
Source: JAMIA Open. 2022 Jul 8;5(2):ooac050. doi: 10.1093/jamiaopen/ooac050 (PMC9263532; doi:10.1093/jamiaopen/ooac050)
Supplement: ooac050_Supplementary_Data [file ooac050_supplementary_data.zip]

Archive with 5 entries (5 files):
- Appendices_R1.docx
- supplemental_table_1_R1.docx
- supplemental_table_2_R1.docx
- supplemental_table_3_R1.docx
- supplemental_table_4_R1.docx
